# Supplementary material for: Evolution of the Anther Gland in Early-Branching Papilionoids (ADA Clade, Papilionoideae, Leguminosae)
Source: Plants (Basel). 2022 Mar 22;11(7):835. doi: 10.3390/plants11070835 (PMC9002870; doi:10.3390/plants11070835)
Supplement: Supplementary file 1 [file plants-11-00835-s001.zip]

Archive with 1 entries (1 files):
- plants-1617978-supplementary.pdf
